# Supplementary material for: Podocytopathy Associated with IgA Nephropathy in Pregnancy: A Challenging Association
Source: J Clin Med. 2023 Feb 27;12(5):1888. doi: 10.3390/jcm12051888 (PMC10004185; doi:10.3390/jcm12051888)
Supplement: Supplementary file 1 [file jcm-12-01888-s001.zip]

Archive with 1 entries (1 files):
- jcm-2195906-supplementary.pdf
